# Supplementary material for: Probing the surface charge of condensates using microelectrophoresis
Source: Nat Commun. 2024 Apr 26;15:3564. doi: 10.1038/s41467-024-47885-2 (PMC11053090; doi:10.1038/s41467-024-47885-2)
Supplement: Supplementary file 6 — Source Data [file 41467_2024_47885_MOESM6_ESM.xlsx]

## Sheet: Figure 1c
x	y1	y2	y3	y4	y5	y6
0	0	0	0	0	0	0
0.1	0.4875	0.8125	0.975	0.975	1.1375	0
0.2	1.3	1.4625	1.625	1.95	2.1125	1.3
0.3	1.625	2.275	2.275	2.925	3.25	2.6
0.4	2.275	2.925	2.925	3.9	4.3875	4.0625
0.5	2.925	3.4125	3.7375	5.0375	5.525	5.3625
0.6	3.25	4.225	4.3875	6.0125	6.6625	6.825
0.7	3.7375	4.875	5.0375	6.825	7.8	8.125
0.8	4.3875	5.3625	5.85	7.6375	9.1	9.5875
0.9	5.0375	6.0125	6.6625	8.6125	10.2375	10.8875
1	5.3625	6.5	7.3125	9.75	11.375	12.35
1.1	6.0125	7.15	7.9625	10.725	12.5125	13.8125
1.2	6.3375	7.8	8.775	11.5375	13.65	14.95
1.3	6.5	8.2875	9.5875	12.5125	14.625	16.25
1.4	6.9875	8.9375	10.2375	13.4875	15.6	17.55
1.5	7.475	9.5875	11.05	14.4625	16.9	19.0125
1.6	7.9625	10.4	11.7	15.275	18.0375	20.3125
1.7	8.45	10.8875	12.35	16.25	19.175	21.6125
1.8	8.9375	11.7	13.1625	17.225	20.3125	22.9125
1.9	9.5875	12.5125	13.8125	18.0375	21.45	24.2125
2	9.9125	12.8375	14.625	19.0125	22.5875	25.5125
2.1	10.2375	13.4875	15.275	20.15	23.725	26.975
2.2	10.725	14.1375	15.925	21.125	24.7	28.4375
2.3	11.05	14.7875	16.7375	22.1	25.8375	29.7375
2.4	11.5375	15.275	17.55	23.075	26.975	31.0375
2.5	11.8625	15.7625	18.3625	23.8875	27.95	32.3375
2.6	12.5125	16.575	19.0125	24.7	29.0875	33.6375
2.7	13	17.0625	19.825	25.675	30.0625	34.775
2.8	13.4875	17.7125	20.6375	26.4875	31.2	36.075
2.9	13.8125	18.3625	21.45	27.625	32.175	37.375
3	14.3	19.0125	22.1	28.6	33.3125	38.5125
3.1	14.7875	19.6625	22.9125	29.575	34.2875	39.8125
3.2	15.275	20.3125	23.5625	30.55	35.425	41.1125
3.3	15.4375	20.8	24.2125	31.525	36.5625	42.4125
3.4	15.925	21.45	25.025	32.5	37.5375	43.7125
3.5	16.4125	21.9375	25.675	33.3125	38.675	45.0125
3.6	17.0625	22.2625	26.4875	34.45	39.65	46.3125
3.7	17.55	22.9125	27.1375	35.5875	40.7875	47.6125
3.8	18.0375	23.4	27.625	36.5625	41.925	48.75
3.9	18.6875	24.05	28.275	37.7	43.0625	50.05
4	19.0125	24.7	28.925	38.5125	44.0375	51.5125
4.1	19.5	25.1875	29.575	39.4875	45.175	52.8125
4.2	19.825	25.8375	30.225	40.3	46.3125	54.1125
4.3	20.6375	26.325	31.0375	41.1125	47.125	55.4125
4.4	21.125	26.975	31.85	42.0875	48.2625	56.7125
4.5	21.6125	27.625	32.5	43.0625	49.4	58.0125
4.6	22.1	28.1125	33.3125	43.875	50.5375	59.475
4.7	22.5875	28.6	34.125	44.85	51.675	60.6125
4.8	23.075	29.0875	34.775	45.825	52.8125	61.9125
4.9	23.725	29.7375	35.5875	46.8	53.7875	63.05
5	24.05	30.225	36.075	47.6125	54.925	64.35
5.1	24.7	30.875	36.725	48.75	56.0625	65.65
5.2	25.1875	31.3625	37.5375	49.725	57.2	66.95
5.3	25.8375	31.85	38.025	50.7	58.3375	68.25
5.4	26.4875	32.5	38.8375	51.675	59.475	69.3875
5.5	26.975	32.9875	39.65	52.4875	60.6125	70.6875
5.6	27.4625	33.6375	40.4625	53.3	61.75	71.9875
5.7	27.95	34.125	41.1125	54.1125	62.725	73.2875
5.8	28.4375	34.6125	41.7625	55.0875	63.7	74.75
5.9	28.925	35.1	42.4125	55.9	64.8375	76.05
6	29.4125	35.75	43.0625	56.875	66.1375	77.1875
6.1	29.9	36.4	44.0375	57.525	67.1125	78.4875
6.2	30.55	36.8875	44.525	58.3375	68.0875	79.625
6.3	31.2	37.5375	45.3375	59.475	69.225	80.925
6.4	31.525	38.1875	46.15	60.2875	70.3625	82.225
6.5	32.0125	38.5125	46.9625	61.425	71.3375	83.6875
6.6	32.6625	39	47.45	62.4	72.475	84.9875
6.7	32.9875	39.4875	48.2625	63.5375	73.6125	86.6125
6.8	33.6375	39.975	49.075	64.35	74.425	87.75
6.9	34.125	40.625	49.725	65.325	75.725	89.2125
7	34.775	41.275	50.2125	66.1375	76.7	90.5125
7.1	35.2625	41.7625	50.8625	67.275	77.8375	91.8125
7.2	35.75	42.4125	51.8375	68.0875	78.975	93.1125
7.3	36.2375	43.0625	52.4875	69.0625	80.1125	94.4125
7.4	36.725	43.7125	53.3	70.0375	81.25	95.875
7.5	37.05	44.2	53.95	71.0125	82.225	97.0125
7.6	37.5375	44.85	54.6	71.9875	83.3625	98.475
7.7	38.025	45.6625	55.25	72.8	84.3375	99.9375
7.8	38.5125	46.3125	56.0625	73.9375	85.475	101.237
7.9	39	46.9625	56.7125	74.75	86.6125	102.537
8	39.4875	47.45	57.2	75.725	87.5875	103.838
8.1	39.975	48.2625	57.85	76.7	88.8875	105.138
8.2	40.4625	48.9125	58.6625	77.675	90.1875	106.438
8.3	40.95	49.5625	59.3125	78.8125	91.325	108.062
8.4	41.6	50.2125	59.9625	79.625	92.3	109.2
8.5	42.0875	51.025	60.6125	80.7625	93.4375	110.662
8.6	42.7375	51.675	61.2625	81.575	94.4125	111.8
8.7	43.3875		62.075	82.7125	95.55	113.263
8.8	43.875		62.5625	83.6875	96.525	114.562
8.9	44.3625		63.375	84.5	97.6625	115.862
9	44.85		64.025	85.6375	98.6375	117
9.1	45.5		64.8375	86.6125	99.9375	118.463
9.2	45.825		65.4875	87.2625	100.912	119.6
9.3	46.475		66.1375	88.5108	102.05	120.9
9.4	46.8		66.7875	89.3254	103.025	122.037
9.5	47.125		67.6	90.6363	104.325	123.5
9.6	47.6125			91.1625	105.3	124.8
9.7	48.2625			92.1375	106.6	126.263
9.8	48.5875			92.95	107.575	127.562
9.9	49.2375			93.925	108.713	128.7

## Sheet: Figure 1d
x	y
3.40295	6.00872
4.87414	9.91667
4.5456	9.48737
3.57646	6.27995
3.87877	9.20833
3.07585	5.39623
6.98939	16.25
3.73293	8.17578
5.52436	12.068
3.40295	6.16667
3.87877	8.20625
5.02702	12.0047
5.83529	14.2475
6.49806	15.1492
3.40295	6.63542
3.57646	7.58333
3.07585	5.74495
2.75875	4.97348
5.02702	11.9002
5.52436	13.375
4.69843	10.4886
4.5456	9.71875
3.73293	8.34659
3.87877	7.85417
4.5456	11.4489
5.02702	11.3586
3.07585	5.72283
2.75875	4.9899
3.57646	7.33712
5.19809	12.5794
4.21938	9.30682
5.35743	12.6061
3.73293	8.0101
6.16876	14.6689
4.69843	11.1719
5.19809	12.5732
7.31164	17.399
5.02702	10.4542
5.19809	12.2155
6.49806	15.4375
6.16876	15.7197
4.0568	7.61944
4.0568	8.775
3.57646	7.22222
5.02702	12.6553
5.02702	11.0795
6.16876	14.6907
4.69843	11.4489
5.19809	13.1533
4.5456	10.6364
5.83529	13.2089
4.5456	9.95893
5.02702	11.7191
3.87877	7.62202
4.5456	9.1
3.73293	7.18939
4.39127	9.27399
2.11715	3.05303
5.35743	12.7045
4.87414	11.2437
6.66165	15.7412
2.43491	3.92298
5.68935	11.7989
4.21938	9.07547
3.57646	7.375
4.69843	10.226
6.01134	15.6513
3.73293	8.42045
4.0568	8.48922
6.33555	15.9381
3.57646	7.01705
5.02702	10.9811
3.73293	7.69167
3.87877	8.00463
4.87414	11.3148
3.57646	7.43561
4.39127	10.3187
5.02702	11.2847
3.73293	7.49597
3.40295	6.68056
7.31164	17.5268
5.52436	13.1625
3.57646	7.1175
4.69843	10.6581
5.19809	12.6225
5.68935	12.2614
4.0568	8.81439
4.69843	10.3409
3.57646	7.50126
3.73293	7.64899
2.58241	4.615
2.26307	3.9
3.40295	7.00884
4.21938	9.28178
5.52436	11.7689
3.24612	6.58553
3.73293	7.74583
5.35743	12.4091
2.58241	4.5303
6.01134	13.2955
3.57646	7.13415
3.57646	7.03529
3.73293	8.66667
4.0568	9.99621
3.40295	6.56771
5.52436	13.2708
6.33555	13.1326
4.12668	7.84948
7.15585	16.2846
3.57646	6.86111
6.81886	14.95
4.69843	9.65767
5.02702	10.5905
3.40295	6.75658
5.35743	13.3736
2.75875	5.11236
4.87414	10.8764
7.95714	18.9397
7.95714	17.7847
6.99119	15.1817
6.33555	14.625
4.39127	9.26852
3.87877	7.70926
5.83529	12.5125
6.81886	15.7694
4.5456	10.2578
5.30141	12.1485
4.87414	10.5363
6.49806	14.8115
6.16876	13.3362
4.39127	11.375
3.73293	8.125
6.01134	12.2008
4.39127	12.6518
6.81886	15.1065
6.82379	15.4683
7.15585	15.7288
3.24612	6.8869
6.16876	13.5778
4.21938	9.23295
6.2271	14.8582
4.69843	9.71221
7.64011	16.25
5.68935	11.8902
7.79484	17.625
5.35743	11.6743
5.75256	12.9749
5.68935	12.2831
3.57646	6.97794
7.31164	17.4811
4.5456	7.87109
4.39127	9.56944
3.73293	7.04167
6.81886	14.9635
4.69843	9.99375
7.15585	16.8188
8.81409	20.5284
6.16876	13.25
5.52436	12.5
3.40295	5.6875

## Sheet: Figure 1e
y1	y2
2.23065	26.7388
2.31898	44.1292
2.39356	42.2188
2.19649	27.9458
2.72134	40.9771
2.27532	24.0132
2.47753	72.3125
2.57098	36.3822
2.41444	53.7027
2.27272	27.4417
2.48573	36.5178
2.63351	53.4209
2.63533	63.4013
2.50256	67.4139
2.39757	29.5276
2.5276	33.7458
2.37754	25.565
2.38365	22.132
2.61437	52.9561
2.63307	59.5187
2.5144	46.6744
2.44028	43.2484
2.61264	37.1423
2.40295	34.951
2.78964	50.9474
2.51511	50.5457
2.37105	25.4666
2.38898	22.205
2.46505	32.6502
2.65169	55.9784
2.53194	41.4153
2.57996	56.097
2.53057	35.645
2.56022	65.2767
2.64804	49.7148
2.65059	55.9509
2.51727	77.4255
2.34937	46.521
2.58713	54.3591
2.54376	68.6969
2.71814	69.9528
2.24908	33.9065
2.50935	39.0487
2.43587	32.1389
2.75274	56.3161
2.46397	49.304
2.56348	65.3734
2.70222	50.9474
2.75351	58.5322
2.62558	47.3318
2.47059	58.7797
2.48878	44.3172
2.58118	52.1501
2.34837	33.918
2.31534	40.495
2.33042	31.9928
2.42985	41.2693
2.25181	13.586
2.59693	56.5352
2.56952	50.0344
2.52527	70.0482
2.29557	17.4573
2.30281	52.5052
2.48176	40.3858
2.47468	32.8188
2.46303	45.5057
2.77673	69.6484
2.63065	37.471
2.44498	37.7771
2.68053	70.9247
2.38374	31.2259
2.44593	48.8657
2.45291	34.2279
2.43833	35.6206
2.58295	50.3509
2.49007	33.0885
2.64794	45.9184
2.50157	50.217
2.40519	33.3571
2.4096	29.7285
2.53355	77.9942
2.59752	58.5731
2.40926	31.6729
2.54755	47.4285
2.65933	56.17
2.37799	54.5631
2.51822	39.224
2.4855	46.017
2.50675	33.3806
2.44251	34.038
2.41203	20.5368
2.44815	17.355
2.49704	31.1893
2.52651	41.3039
2.36442	52.3718
2.49347	29.3056
2.46612	34.469
2.54602	55.2204
2.38277	20.1598
2.41366	59.1648
2.41349	31.7469
2.38838	31.3071
2.6907	38.5667
2.7844	44.4831
2.37954	29.2263
2.61564	59.0552
2.26969	58.4403
2.26354	34.9302
2.42579	72.4664
2.34413	30.5319
2.36068	66.5275
2.35186	42.9766
2.37436	47.1278
2.42985	30.0668
2.71221	59.5124
2.42875	22.75
2.50018	48.4001
2.4982	84.2815
2.36278	79.142
2.33477	67.5587
2.48823	65.0812
2.42871	41.2449
2.36888	34.3062
2.36012	55.6806
2.47238	70.1737
2.54914	45.6473
2.52668	54.0607
2.43596	46.8865
2.45431	65.9111
2.35992	59.3461
2.86843	50.6187
2.5586	36.1562
2.24496	54.2936
3.13496	56.3004
2.38201	67.2238
2.42963	68.834
2.3535	69.993
2.57742	30.6467
2.39623	60.4211
2.51592	41.0866
2.56509	66.1192
2.36253	43.2193
2.27133	72.3125
2.31766	52.9116
2.39176	78.4313
2.41941	51.9508
2.46741	57.7383
2.38152	54.6597
2.37381	31.0518
2.52772	77.7907
2.06719	35.0264
2.49152	42.584
2.29439	31.3354
2.36252	66.5878
2.4176	44.4722
2.49527	74.8434
2.42867	91.3514
2.34696	58.9625
2.4867	55.625
2.1451	25.3094

## Sheet: Figure 1f
y1	y2
2.23065	26.7388
2.31898	44.1292
2.39356	42.2188
2.19649	27.9458
2.72134	40.9771
2.27532	24.0132
2.47753	72.3125
2.57098	36.3822
2.41444	53.7027
2.27272	27.4417
2.48573	36.5178
2.63351	53.4209
2.63533	63.4013
2.50256	67.4139
2.39757	29.5276
2.5276	33.7458
2.37754	25.565
2.38365	22.132
2.61437	52.9561
2.63307	59.5187
2.5144	46.6744
2.44028	43.2484
2.61264	37.1423
2.40295	34.951
2.78964	50.9474
2.51511	50.5457
2.37105	25.4666
2.38898	22.205
2.46505	32.6502
2.65169	55.9784
2.53194	41.4153
2.57996	56.097
2.53057	35.645
2.56022	65.2767
2.64804	49.7148
2.65059	55.9509
2.51727	77.4255
2.34937	46.521
2.58713	54.3591
2.54376	68.6969
2.71814	69.9528
2.24908	33.9065
2.50935	39.0487
2.43587	32.1389
2.75274	56.3161
2.46397	49.304
2.56348	65.3734
2.70222	50.9474
2.75351	58.5322
2.62558	47.3318
2.47059	58.7797
2.48878	44.3172
2.58118	52.1501
2.34837	33.918
2.31534	40.495
2.33042	31.9928
2.42985	41.2693
2.25181	13.586
2.59693	56.5352
2.56952	50.0344
2.52527	70.0482
2.29557	17.4573
2.30281	52.5052
2.48176	40.3858
2.47468	32.8188
2.46303	45.5057
2.77673	69.6484
2.63065	37.471
2.44498	37.7771
2.68053	70.9247
2.38374	31.2259
2.44593	48.8657
2.45291	34.2279
2.43833	35.6206
2.58295	50.3509
2.49007	33.0885
2.64794	45.9184
2.50157	50.217
2.40519	33.3571
2.4096	29.7285
2.53355	77.9942
2.59752	58.5731
2.40926	31.6729
2.54755	47.4285
2.65933	56.17
2.37799	54.5631
2.51822	39.224
2.4855	46.017
2.50675	33.3806
2.44251	34.038
2.41203	20.5368
2.44815	17.355
2.49704	31.1893
2.52651	41.3039
2.36442	52.3718
2.49347	29.3056
2.46612	34.469
2.54602	55.2204
2.38277	20.1598
2.41366	59.1648
2.41349	31.7469
2.38838	31.3071
2.6907	38.5667
2.7844	44.4831
2.37954	29.2263
2.61564	59.0552
2.26969	58.4403
2.26354	34.9302
2.42579	72.4664
2.34413	30.5319
2.36068	66.5275
2.35186	42.9766
2.37436	47.1278
2.42985	30.0668
2.71221	59.5124
2.42875	22.75
2.50018	48.4001
2.4982	84.2815
2.36278	79.142
2.33477	67.5587
2.48823	65.0812
2.42871	41.2449
2.36888	34.3062
2.36012	55.6806
2.47238	70.1737
2.54914	45.6473
2.52668	54.0607
2.43596	46.8865
2.45431	65.9111
2.35992	59.3461
2.86843	50.6187
2.5586	36.1562
2.24496	54.2936
3.13496	56.3004
2.38201	67.2238
2.42963	68.834
2.3535	69.993
2.57742	30.6467
2.39623	60.4211
2.51592	41.0866
2.56509	66.1192
2.36253	43.2193
2.27133	72.3125
2.31766	52.9116
2.39176	78.4313
2.41941	51.9508
2.46741	57.7383
2.38152	54.6597
2.37381	31.0518
2.52772	77.7907
2.06719	35.0264
2.49152	42.584
2.29439	31.3354
2.36252	66.5878
2.4176	44.4722
2.49527	74.8434
2.42867	91.3514
2.34696	58.9625
2.4867	55.625
2.1451	25.3094

## Sheet: Figure 1g
x1	y1	x2	y2
5.68935	17.143	2.58241	4.60417
5.19809	16.9066	2.43491	4.36719
2.93023	9.56944	2.58241	4.64286
4.39127	14.5234	2.43491	4.4072
3.57646	12.1136	2.43491	4.41071
4.0568	13.7545	5.35743	9.75
6.16876	20.9219	2.26307	4.13636
3.07585	10.4813	2.26307	4.16406
3.87877	13.39	3.02901	5.57738
3.40295	11.8418	2.43491	4.51389
6.33555	22.0579	2.72193	5.05782
3.40295	11.875	2.43491	4.54261
5.52436	19.3088	2.27234	4.25838
6.01134	21.3125	5.52436	10.5357
2.93023	10.3902	2.26307	4.36184
5.19809	18.4485	2.11715	4.14655
2.11715	7.51562	4.39127	8.85417
6.24059	22.3128	2.11715	4.27218
5.83529	20.8813	2.26307	4.56757
4.39127	15.7247	2.11715	4.27632
4.5456	16.2807	3.24612	6.77083
2.93023	10.5	2.58241	5.39617
3.24612	11.6458	2.11715	4.44737
2.75875	9.90116	3.24612	6.84073
2.58241	9.30682	2.93023	6.20274
2.93023	10.5625	3.57646	7.58333
6.01134	21.6997	2.03822	4.32822
2.26307	8.17279	2.58241	5.525
4.87414	17.625	3.57646	7.6654
5.35743	19.4244	4.5456	9.75
2.26307	8.22059	6.49806	13.963
3.24612	11.807	3.65783	7.87812
3.07585	11.2009	3.24612	7.08036
3.22923	11.777	2.26307	4.9375
5.68935	20.7922	2.43491	5.33929
3.40295	12.4583	2.11715	4.65833
5.35743	19.6354	3.07585	6.77083
4.21938	15.5	2.58241	5.6875
4.21938	15.5278	2.93023	6.46131
4.39127	16.1684	8.45519	18.6875
4.21938	15.575	2.75875	6.09964
3.07585	11.375	4.69843	10.4
6.49806	24.0317	2.93023	6.5
2.93023	10.8689	4.58062	10.1653
2.75875	10.2446	2.58241	5.73182
3.07585	11.4563	2.11715	4.70395
3.91115	14.5748	2.75875	6.13438
2.26307	8.43617	2.43491	5.41667
5.35743	20.017	7.64011	17
2.75875	10.3152	7.64011	17.0147
2.26307	8.47741	4.0568	9.07702
5.68935	21.337	2.11715	4.73958
3.24612	12.1746	7.64011	17.1875
3.24612	12.1875	2.75875	6.21983
3.57646	13.4375	2.75875	6.22143
3.73293	14.0263	2.11715	4.77652
2.11715	7.95522	7.31164	16.5079
5.57588	20.9667	2.48279	5.60912
3.73293	14.0417	8.2925	18.7417
5.68935	21.4076	2.43491	5.50403
2.93023	11.0329	4.0568	9.18125
4.87414	18.3625	2.43491	5.51087
2.26307	8.53125	2.37724	5.38143
3.87877	14.625	4.87414	11.0404
3.40295	12.8375	2.75875	6.25798
2.58241	9.75	3.57646	8.125
2.93023	11.084	3.07585	6.99128
4.22038	15.9647	2.26307	5.14583
3.2988	12.4954	4.5456	10.3409
4.5456	17.225	2.26307	5.14888
5.52436	20.9354	3.24612	7.38988
4.0568	15.375	2.11715	4.82526
3.07585	11.6618	2.58241	5.8873
5.19809	19.7106	4.39127	10.0126
3.87877	14.7105	2.43491	5.55208
2.26307	8.59539	4.97827	11.3665
5.19809	19.76	2.26307	5.1684
4.0568	15.4293	2.43491	5.56225
5.35743	20.3838	3.73293	8.53667
5.35743	20.3853	2.43491	5.57143
2.75875	10.5	2.11715	4.85
4.39127	16.7143	2.43491	5.58152
5.19809	19.8066	6.66165	15.275
5.52436	21.0609	2.75875	6.32895
2.75875	10.5215	3.40295	7.81048
2.93023	11.18	6.81886	15.665
3.57646	13.65	6.66165	15.3214
2.75875	10.5345	2.58241	5.94028
5.02702	19.2039	3.24612	7.475
3.87877	14.8232	4.0568	9.34375
5.35743	20.4866	3.57646	8.23837
5.68935	21.7569	4.39127	10.1169
5.35743	20.4944	6.32027	14.5852
4.39032	16.8003	2.26307	5.22321
3.57646	13.6875	6.33555	14.625
3.07585	11.7746	6.38645	14.7681
5.52436	21.1569	2.75875	6.3811
5.52436	21.1637	5.19809	12.025
3.24612	12.4362	5.19809	12.025
3.40542	13.047	4.69843	10.875
4.5456	17.4318	7.15585	16.575
4.0568	15.5625	2.26307	5.24194
3.40295	13.056	2.58241	5.98413
4.39127	16.8547	2.93023	6.7925
5.83529	22.4018	3.24612	7.53409
5.35743	20.5833	5.02702	11.6705
3.40295	13.0774	2.11715	4.91512
2.26307	8.69949	2.11715	4.91776
2.58241	9.93056	4.5456	10.5625
4.35474	16.7518	3.07585	7.15
5.35743	20.6118	3.24612	7.55051
4.87414	18.7552	5.83529	13.5804
5.02702	19.3587	5.02702	11.7
3.73293	14.3929	2.58241	6.01075
4.21938	16.2896	2.26307	5.27027
4.5456	17.55	2.58241	6.01596
5.35743	20.6875	3.57646	8.33565
3.73293	14.4219	2.75875	6.43046
2.93023	11.3265	3.57646	8.34659
5.35743	20.7114	6.49806	15.1667
2.75875	10.6655	4.69843	10.9688
4.5456	17.5795	2.11715	4.94271
3.40295	13.1711	6.01134	14.0341
2.43491	9.425	4.0568	9.4734
4.39127	17.0068	2.43491	5.6875
4.69843	18.2	3.73293	8.72368
2.93023	11.3514	5.35743	12.5204
3.87877	15.0267	5.32279	12.447
3.6417	14.111	4.39127	10.27
3.87877	15.0312	3.73293	8.73039
3.07585	11.929	3.87877	9.07292
3.57646	13.8791	5.52436	12.925
3.73293	14.4896	2.11715	4.95707
2.93023	11.375	2.93023	6.86111
2.93023	11.375	6.49806	15.2159
5.02702	19.5203	4.21938	9.88068
5.19809	20.1894	2.75875	6.46221
4.87414	18.9583	6.17761	14.4749
4.0568	15.8017	5.19809	12.1875
2.58241	10.0595	2.58241	6.05682
3.40295	13.2626	6.98939	16.3977
4.87414	19.0076	2.93023	6.87723
4.21938	16.4583	2.75875	6.48088
3.73293	14.5742	3.24612	7.62755
4.0568	15.8438	3.40295	7.99671
3.57646	13.9705	2.93023	6.8869
5.83529	22.8102	3.07585	7.23864
5.19809	20.3387	3.24612	7.64352
4.5456	17.7872	2.75875	6.5
3.07585	12.037	3.87877	9.14062
4.0568	15.8831	5.68935	13.4104
4.87414	19.0938	4.21938	9.94817
4.0568	15.8938	3.07585	7.25305
4.91537	19.2581	4.69843	11.0882
2.93023	11.481	6.01134	14.1879
3.24612	12.721	5.82158	13.7557
4.69843	18.4309	3.24612	7.67361
5.02702	19.7355	4.21938	9.98214
3.87877	15.2313	2.43491	5.76136
4.5456	17.8557	2.43491	5.76136
5.02702	19.7479	3.24612	7.68182
5.02702	19.75	2.93023	6.9375
4.0568	15.9507	2.11715	5.01509
3.07585	12.0994	4.69843	11.1312
4.69843	18.4844	5.35743	12.6953
3.07585	12.1136	6.49806	15.3988
4.0568	15.9792	6.33555	15.0141
4.0568	15.9909	5.68935	13.4875
3.07585	12.1397	4.87414	11.5556
2.58241	10.1932	2.11715	5.02273
4.39127	17.3333	4.5456	10.7841
3.07585	12.1415	5.52436	13.1083
3.57646	14.1189	4.39127	10.4212
3.73293	14.7586	3.87877	9.20833
3.57646	14.1435	5.19809	12.3412
3.57646	14.1471	4.21938	10.0208
2.43491	9.63393	2.93023	6.96429
3.87877	15.3472	5.19809	12.3598
3.40295	13.474	3.40295	8.09184
4.21938	16.7096	3.57646	8.50961
4.5456	18.0104	2.11715	5.0375
2.75875	10.9318	3.87877	9.23295
2.75875	10.9375	5.19809	12.375
3.73293	14.8056	2.93023	6.97794
4.21938	16.7375	2.8071	6.68968
3.73293	14.8146	5.35743	12.7743
4.87414	19.3556	4.39127	10.4722
3.57646	14.2187	4.87414	11.625
3.73293	14.8417	3.40295	8.125
4.0568	16.1515	4.69843	11.2238
2.43491	9.70076	4.5456	10.8634
4.39127	17.503	5.35743	12.8169
3.87877	15.4655	2.26307	5.41667
2.93023	11.6875	3.73293	8.9375
3.24612	12.9604	2.11715	5.07
3.24612	12.9613	3.57646	8.56818
4.21938	16.8573	5.02702	12.0521
4.21938	16.8594	2.43491	5.83796
3.73293	14.9205	2.26307	5.42941
5.02702	20.101	2.43491	5.84343
3.40295	13.6094	3.40295	8.16721
3.07585	12.3036	4.21938	10.1292
4.5456	18.1869	2.75875	6.625
3.40295	13.619	4.39127	10.5482
2.43491	9.75	6.16876	14.822
4.69843	18.8229	3.24612	7.8
3.40295	13.6341	4.5456	10.9281
3.73293	14.9612	2.93023	7.05714
3.73293	14.9805	4.69843	11.3242
4.87414	19.5633	2.93023	7.0625
3.57646	14.3615	4.69843	11.325
3.24612	13.0401	2.26307	5.45679
3.40295	13.673	5.02702	12.1378
3.87877	15.5912	2.26307	5.46591
4.21938	16.965	4.39127	10.6167
3.87877	15.6	3.73293	9.02778
5.83529	23.4851	5.68935	13.7697
4.0568	16.3286	3.87877	9.38889
3.07585	12.3836	3.07585	7.4462
4.21938	16.9959	4.69843	11.375
3.73293	15.0471	3.40295	8.2399
3.24612	13.0903	2.26307	5.48214
2.93023	11.8182	4.0568	9.83207
3.24612	13.097	4.21938	10.2267
4.5456	18.3444	2.75875	6.69118
4.21938	17.03	5.35743	13
4.21938	17.0436	3.24612	7.87879
3.07585	12.4348	4.5456	11.0329
4.69843	19.0035	3.40295	8.26042
3.87877	15.6919	3.87877	9.41667
2.93023	11.8581	4.39127	10.6685
4.39127	17.7794	2.93023	7.11905
4.0568	16.4277	5.52436	13.4218
3.57646	14.4937	2.75875	6.70312
3.40295	13.8043	6.86863	16.7009
4.39127	17.8258	5.02702	12.2262
3.57646	14.5245	2.43491	5.92222
3.57646	14.528	5.83529	14.1939
4.69843	19.0938	3.73293	9.08088
3.40295	13.8345	2.11715	5.1516
4.0568	16.5066	3.40295	8.28163
3.73293	15.1892	2.75875	6.71667
3.87877	15.7857	5.20294	12.6689
4.39127	17.875	4.5456	11.0703
4.39127	17.875	4.69843	11.4457
4.69843	19.1331	2.11715	5.15937
3.07585	12.526	4.87414	11.8793
3.87877	15.7986	4.87414	11.8806
3.73293	15.2083	3.73293	9.10677
3.87877	15.8039	4.0568	9.89773
4.39127	17.8973	4.21938	10.2978
4.69843	19.1518	4.87414	11.8966
2.93023	11.9485	3.87877	9.47096
4.5456	18.5541	4.89136	11.9509
3.40295	13.9028	4.0568	9.9125
3.24612	13.2812	5.52436	13.5
3.87877	15.8889	2.43491	5.95101
3.24612	13.303	4.69843	11.4894
4.39127	17.9981	3.57646	8.74874
2.26307	9.27837	2.93023	7.16912
3.40295	13.963	2.43491	5.95833
5.02702	20.6279	4.0568	9.93056
4.21938	17.321	5.52436	13.5291
3.07585	12.6267	4.0568	9.93571
2.43491	9.99621	3.87877	9.5
4.21938	17.3618	2.75875	6.76
4.87414	20.0735	5.02702	12.3185
4.21938	17.3949	4.21938	10.3409
2.43491	10.0455	4.0568	9.95312
4.0568	16.7375	3.87877	9.51786
2.93023	12.0911	3.40295	8.35814
2.43491	10.0509	5.02702	12.3552
4.0568	16.7551	3.87877	9.53333
3.57646	14.7727	3.40295	8.36574
3.07585	12.7292	4.69843	11.5649
2.43491	10.0844	4.21938	10.3902
4.0568	16.8477	3.73293	9.19286
2.43491	10.1214	5.68935	14.0156
3.57646	14.8712	3.07585	7.58333
4.39127	18.2812	4.0568	10.0066
2.75875	11.5163	5.34171	13.1825
4.69843	19.6161	4.87414	12.0295
2.58241	10.7841	4.0568	10.0208
3.24612	13.5652	4.87414	12.0398
3.57646	14.9697	4.87414	12.0441
3.07585	12.875	2.26307	5.59517
3.07585	12.8811	4.5456	11.2396
2.93023	12.3158	3.57646	8.84722
2.75875	11.6042	5.52436	13.6894
3.40295	14.3241	4.5456	11.2667
3.40295	14.3424	4.5456	11.2667
4.39127	18.5316	5.19809	12.8898
3.24612	13.7027	3.40295	8.45
3.27577	13.875	2.26307	5.61979
3.40295	14.4247	2.11715	5.25987
2.93023	12.4429	2.43491	6.05682
4.21938	17.9653	3.73293	9.28571
3.40295	14.4965	2.26307	5.64236
3.25904	13.8856	5.83529	14.5494
2.75875	11.7631	3.07585	7.67268
3.24612	13.8419	2.75875	6.8869
2.43491	10.4	4.69843	11.7443
2.75875	11.9402	3.40295	8.51894
2.58241	11.18	3.57646	8.95479
2.26307	9.825	3.24612	8.14141
3.40295	14.8056	2.58241	6.48359
2.87664	12.5185	4.5456	11.4146
2.43491	10.6528	3.57646	8.98264
2.93023	12.8851	3.87877	9.75
3.24612	14.3	2.93023	7.36995
3.40295	15.0682	3.24612	8.16776
2.11715	9.45455	2.58241	6.5
4.39127	19.6741	4.39127	11.0631
3.24612	14.8333	3.73293	9.40895
		6.16876	15.5634
		2.58241	6.51641
		3.24612	8.19886
		5.68935	14.3929
		2.43491	6.165
		2.11715	5.3625
		3.73293	9.47917
		4.21938	10.725
		2.11715	5.38281
		3.24612	8.27273
		3.73293	9.51786
		2.26307	5.77778
		3.88093	9.9145
		3.24612	8.29427
		2.43491	6.22406
		3.57646	9.14815
		3.24612	8.30556
		3.73293	9.55388
		3.40295	8.72083
		5.35743	13.7321
		2.26307	5.80357
		2.43491	6.25379
		2.75875	7.08906
		2.11715	5.44949
		2.43491	6.26786
		3.57646	9.24116
		2.26307	5.85
		3.57646	9.25
		2.75875	7.15942
		4.21938	10.9729
		2.11715	5.50694
		2.43491	6.3375
		2.26307	5.89062
		3.24612	8.45
		4.0568	10.5625
		4.5456	11.8393
		2.43491	6.34628
		4.0568	10.5798
		2.58241	6.74375
		2.11715	5.53704
		3.07585	8.04508
		2.11715	5.55645
		3.57646	9.38889
		5.83529	15.3419
		5.19809	13.6724
		4.69843	12.3906
		2.43491	6.55804
		2.26307	6.13889
		2.11715	5.7525
		2.43491	6.63929
		3.07585	8.3871
		3.73293	10.2143
		2.11715	5.7983
		2.11715	6.21739
		2.11715	6.3375

## Sheet: Figure 1h
y1	y2
8.91321	6.57296
8.17221	7.07061
10.7497	6.75817
8.20917	7.10988
6.85363	7.16475
10.8407	7.2501
11.7589	7.45526
11.2197	7.10422
10.3085	7.35971
11.8535	7.33537
8.9165	7.66833
9.29357	7.35683
9.85329	7.64161
12.0265	7.79061
12.3536	7.36818
11.9839	7.7342
11.9888	7.07627
12.0507	7.87349
12.1051	7.85232
11.8766	7.71795
12.3293	7.73858
10.4312	7.44983
9.06816	7.53806
12.3249	7.41223
12.005	7.38669
12.404	7.49628
12.5049	7.93539
12.6173	7.27652
12.2622	7.85199
11.3433	7.91992
13.2779	7.32171
12.6612	7.64681
11.8095	7.61525
13.2201	7.66428
12.5905	8.01215
12.6513	7.73334
13.0613	8.00812
12.3775	7.9007
12.7351	7.91531
13.2613	7.94253
12.895	7.94014
12.662	7.73889
12.3413	8.16628
13.0728	7.72399
12.4224	7.68232
13.1645	7.79658
14.422	7.97149
13.4788	7.52555
12.8812	8.16764
13.0997	7.73789
12.7592	7.56454
13.127	8.22701
12.7835	7.89494
12.8064	7.90364
12.8421	7.97986
12.0045	8.00955
12.0599	7.51822
13.0907	8.24003
12.3015	8.01862
12.3566	8.25487
12.1122	7.84591
12.4368	8.18969
12.3852	7.61545
13.0349	8.06359
12.4045	7.97807
12.7354	7.75744
12.7395	7.88387
12.8205	8.14323
13.5886	7.9889
14.3883	8.201
11.8317	8.30165
12.6894	8.13499
13.0283	7.94252
12.7575	8.27737
13.1342	8.11234
10.9854	7.6761
12.2514	8.29861
12.6842	8.16464
12.8582	8.32092
12.9756	8.32158
12.4357	7.88322
12.778	8.21882
13.2056	8.31866
12.6305	8.35255
12.7029	7.9001
13.3651	7.95525
13.0745	8.1107
13.4	7.91034
13.1135	8.32361
12.8276	8.17654
12.7055	8.36391
10.0701	8.39265
10.2562	8.36717
13.3013	8.2641
11.4847	8.13378
15.0814	8.02264
13.1402	8.39151
12.8868	8.39428
12.9002	8.07151
12.9098	8.10774
12.9144	8.30227
12.9205	8.23737
10.3274	8.11913
12.7879	8.28987
12.0938	8.43748
12.8605	8.40434
13.1624	8.13291
11.8562	7.77453
12.9272	7.90848
12.9916	8.30404
13.016	8.41626
14.9413	8.3695
12.3989	8.39242
12.2213	8.22622
12.0625	8.31597
13.0724	8.36014
12.8182	8.44788
10.6021	8.24338
12.1139	8.06414
12.8469	8.45786
12.6307	8.01338
12.4596	8.37461
12.4657	8.19337
11.5882	7.90637
12.0569	8.36691
11.5033	8.40703
12.8773	8.08269
12.0479	8.29253
12.0987	8.25154
12.002	8.29513
13.4506	8.13228
11.6625	8.25175
12.0394	8.2834
11.6179	8.10019
12.1179	8.10019
12.8188	8.46425
12.3506	8.4834
13.5995	8.46251
12.8415	8.368
12.9707	8.01637
13.7738	8.25247
8.91321	8.48506
8.17221	8.40469
10.7497	8.33343
8.20917	8.39095
6.85363	8.30802
10.8407	8.59465
11.7589	8.54766
11.2197	8.47627
10.3085	8.20901
11.8535	8.41242
8.9165	8.52452
9.29357	8.4183
9.85329	8.5303
12.0265	8.17896
12.3536	8.26368
11.9839	8.51657
11.9888	8.5599
12.0507	8.40918
12.1051	8.50981
11.8766	8.5654
12.3293	8.56634
10.4312	8.44932
9.06816	8.25329
12.3249	8.54193
12.005	8.26341
12.404	8.46489
12.5049	8.47132
12.6173	8.28192
12.2622	8.12819
11.3433	8.53216
13.2779	8.2832
12.6612	8.39937
11.8095	8.44241
13.2201	8.41456
12.5905	8.41674
12.6513	8.09098
13.0613	8.47522
12.3775	8.38888
12.7351	8.53683
13.2613	8.58559
12.895	8.22285
12.662	8.22732
12.3413	8.47019
13.0728	8.55151
12.4224	8.47552
13.1645	8.6444
14.422	8.46088
13.4788	8.49153
12.8812	8.559
13.0997	8.15003
12.7592	8.61805
13.127	8.54264
12.7835	8.33246
12.8064	8.42526
12.8421	8.4259
12.0045	8.61452
12.0599	8.6156
13.0907	8.53811
12.3015	8.72236
12.3566	8.47628
12.1122	8.39828
12.4368	8.672
12.3852	8.48252
13.0349	8.19354
12.4045	8.70252
12.7354	8.49227
12.7395	8.5622
12.8205	8.57359
13.5886	8.73953
14.3883	8.54876
11.8317	8.47909
12.6894	8.51733
13.0283	8.61428
12.7575	8.67115
13.1342	8.61929
10.9854	8.85439
12.2514	8.65571
12.6842	8.45513
12.8582	8.6874
12.9756	8.61296
12.4357	8.51294
12.778	8.4296
13.2056	8.51749
12.6305	8.74916
12.7029	8.70534
13.3651	8.71249
13.0745	8.49146
13.4	8.78816
13.1135	8.67168
12.8276	8.45927
12.7055	8.75795
10.0701	8.70983
10.2562	8.63016
13.3013	8.60209
11.4847	8.78141
15.0814	8.64912
13.1402	8.65128
12.8868	8.83099
12.9002	8.62156
12.9098	8.75288
12.9144	8.697
12.9205	8.72514
10.3274	8.80634
12.7879	8.80634
12.0938	8.84964
12.8605	8.55626
13.1624	8.73249
11.8562	8.70829
12.9272	8.73551
12.9916	8.8176
13.016	8.85852
14.9413	8.52648
12.3989	8.85182
12.2213	8.66566
12.0625	8.64183
13.0724	8.78394
12.8182	8.65649
10.6021	8.86865
12.1139	8.32187
12.8469	8.7045
12.6307	8.95656
12.4596	8.85839
12.4657	8.62773
11.5882	8.41109
12.0569	8.87985
11.5033	8.97316
12.8773	8.89723
12.0479	8.4546
12.0987	8.87898
12.002	8.63245
13.4506	8.45944
11.6625	8.88857
12.0394	8.80197
11.6179	8.7005
12.1179	8.489
12.8188	8.93915
12.3506	8.52173
13.5995	8.8626
12.8415	9.01197
12.9707	8.68256
13.7738	9.07875
	8.62252
	8.83349
	8.92324
	8.80406
	8.80839
	8.79945
	8.75166
	8.93758
	8.9494
	9.13867
	8.92628
	8.96516
	9.0025
	8.8939
	9.1972
	9.04885
	9.01582
	8.87663
	9.02021
	8.76787
	9.01597
	8.95372
	8.83871
	9.24835
	9.10659
	8.99123
	9.22261
	9.32941
	9.41786
	9.02556
	9.71699
	9.68936

## Sheet: Figure 2a
x1	y1	x2	y2	x3	y3	x4	y4	x5	y5	x6	y6	x7	y7	x8	y8	x9	y9
3.40295	6.00872	9.74871	-1.1654	9.74871	-10.9882	2.93023	25.1875	3.57646	23.4886	6.66165	0.37753	9.15388	55.7494	2.11715	11.8725	5.02702	0.02203
4.87414	9.91667	7.79484	-0.82071	9.10091	-11.9095	2.75875	27.1118	4.0568	23.8172	4.69843	0.86995	7.47093	47.498	2.11715	11.4653	5.02702	0.03421
4.5456	9.48737	7.47093	-0.68939	9.42413	-11.7188	3.57646	28.8198	3.24612	25.1875	5.19809	0.68939	8.77153	49.1885	2.26307	13.0193	4.69843	0.03642
3.57646	6.27995	9.42413	-1.34596	9.37851	-10.7198	4.69843	32.7868	4.87414	26.6171	5.19809	0.86995	6.98939	40.1375	2.43491	10.0947	3.40295	0.03824
3.87877	9.20833	6.66165	-0.68939	9.10091	-10.7302	3.73293	33.3125	6.01134	26.7519	3.07585	1.5101	8.93915	33.7752	2.58241	12.8692	3.40295	0.03824
3.07585	5.39623	7.64011	-0.82071	9.74871	-10.6364	4.69843	34.1508	3.57646	26.7879	3.24612	1.37879	7.95714	42.3977	2.58241	12.9097	5.52436	0.04131
6.98939	16.25	6.66165	-0.65657	9.26574	-9.09665	4.0568	34.2287	3.40295	27.5294	5.19809	0.70581	7.47093	44.0841	2.58241	12.2614	4.39127	0.04131
3.73293	8.17578	6.01134	-0.62374	9.10091	-9.5638	3.73293	34.4118	3.73293	28.1507	5.35743	0.77146	6.16876	37.8202	3.07585	14.5142	5.02702	0.04432
5.52436	12.068	5.19809	-0.4596	8.2925	-8.41009	4.21938	39.8667	4.21938	28.5729	5.83529	0.68662	5.83529	36.5023	3.07585	13.0411	5.19809	0.04682
3.40295	6.16667	7.31164	-0.70581	8.77153	-8.88005	4.39127	39.9286	3.73293	29.2758	4.0568	1.06692	6.81886	36.8804	3.07585	12.0127	4.87414	0.04958
3.87877	8.20625	4.5456	-0.44318	7.95714	-8.71591	4.69843	41.2664	5.35743	29.9542	6.98939	0.42677	6.49806	39.0542	3.24612	14.5101	4.0568	0.04958
5.02702	12.0047	9.33762	-1.09075	7.47093	-8.25631	4.39127	41.8676	5.19809	30.2704	2.75875	1.05147	2.11715	17.8258	3.40295	16.1187	4.69843	0.04958
5.83529	14.2475	6.33555	-0.73864	9.10091	-7.91667	4.69843	42.5018	5.02702	30.9119	5.68935	0.83712	5.83529	36.0513	3.40295	13	5.02702	0.04958
6.49806	15.1492	6.16876	-0.73864	8.61286	-8.19066	5.19809	42.7446	4.0568	31.1675	5.52436	0.59091	4.0568	28.1147	3.40295	14.9861	4.87414	0.05043
3.40295	6.63542	8.2925	-1.19643	7.15585	-6.59673	5.02702	42.879	4.21938	32.6083	2.93023	1.2803	2.43491	17.4828	3.40295	15.8844	4.87414	0.05043
3.57646	7.58333	5.35743	-0.54167	5.02702	-4.72727	6.66165	43.0767	4.39127	32.7167	6.81886	0.27083	2.58241	20.4028	3.57646	16.7375	4.87414	0.05043
3.07585	5.74495	7.79484	-0.72222	2.93023	-1.94207	4.87414	43.6042	4.39127	32.7267	6.98939	0.42677	2.26307	18.0833	3.73293	13.8911	2.58241	0.05417
2.75875	4.97348	3.87877	-0.57449	9.74871	-8.72083	5.19809	43.7125	4.39127	32.8533	7.64011	0.37753	2.11715	17.4168	3.73293	15.8676	2.58241	0.05417
5.02702	11.9002	9.74871	-0.96843	5.83529	-6.08965	5.02702	43.875	4.39127	32.9643	5.83529	0.59583	2.75875	21.0294	3.73293	16.5523	4.87414	0.05417
5.52436	13.375	8.77153	-0.82071	7.79484	-8.51894	5.35743	44.4554	4.69843	33.9816	3.24612	1.19823	9.36594	34.3959	3.87877	12.416	4.87414	0.05417
4.69843	10.4886	7.79484	-0.70581	7.31164	-5.40954	5.35743	45.0568	4.5456	34.1964	4.69843	0.51705	3.07585	22.9937	3.87877	13.484	4.5456	0.05603
4.5456	9.71875	5.19809	-0.67298	4.21938	-3.09884	5.35743	45.2636	5.52436	34.3525	5.19809	0.80429	2.11715	17.5365	3.87877	13.457	4.5456	0.05603
3.73293	8.34659	7.47093	-0.65657	6.81886	-5.94643	5.19809	45.394	6.49806	34.5312	5.35743	0.83712	2.11715	15.2609	3.87877	16.2304	4.5456	0.05603
3.87877	7.85417	6.66165	-0.86995	2.26307	-2.2377	5.68935	45.5	4.69843	34.9534	5.83529	0.68939	9.7681	30.9778	3.87877	17.7273	3.73293	0.05688
4.5456	11.4489	7.15585	-0.62374	6.98939	-10.3409	5.83529	45.6354	4.87414	35.1181	3.87877	1.09975	9.63155	49.2452	4.0568	19.4015	3.73293	0.05688
5.02702	11.3586	4.5456	-0.52525	7.47093	-6.45423	5.19809	45.75	4.69843	35.125	2.75875	1.30357	7.74886	47.4051	4.0568	20.1094	4.5456	0.05909
3.07585	5.72283	6.01134	-0.75505	5.35743	-5.44949	5.35743	45.9763	4.69843	35.3438	5.83529	0.62374	2.11715	17.3125	4.0568	21.125	4.5456	0.05909
2.75875	4.9899	3.87877	-0.4596	8.12034	-8.10859	6.98939	46.9795	4.69843	35.5875	5.68935	0.50884	9.38792	52.1555	4.21938	14.7435	4.39127	0.06373
3.57646	7.33712	4.5456	-0.52525	6.98939	-6.86111	6.49806	47.3571	5.02702	36.4565	5.68935	0.86995	8.2925	47.7054	4.21938	19.4508	3.87877	0.0661
5.19809	12.5794	4.87414	-0.57449	6.98939	-8.26838	5.68935	47.6507	5.52436	36.6364	4.69843	0.71577	9.42413	51.5938	4.21938	12.0319	4.5456	0.06815
4.21938	9.30682	3.73293	-0.44318	5.52436	-5.15404	6.66165	47.75	4.69843	37.0195	3.87877	0.93976	6.98939	41.0119	4.21938	17.0625	4.5456	0.06815
5.35743	12.6061	5.35743	-0.67298	8.12034	-9.01136	5.83529	47.9955	5.02702	37.375	5.19809	0.975	9.12213	57.0117	4.39127	18.2689	3.07585	0.06964
3.73293	8.0101	5.68935	-0.55808	2.93023	-2.10904	6.16876	48.1	5.52436	37.8038	3.24612	1.05625	10.3654	57.1222	4.39127	17.6372	3.07585	0.06964
6.16876	14.6689	4.87414	-0.47601	8.2925	-7.14015	5.52436	48.1406	4.87414	37.8393	4.5456	1.08333	2.43491	17.6251	4.39127	18.0403	5.52436	0.07161
4.69843	11.1719	7.47093	-0.875	4.39127	-3.36337	6.49806	48.2422	5.19809	38.0884	6.81886	0.46944	3.07585	21.9917	4.5456	18.1335	4.39127	0.07313
5.19809	12.5732			4.21938	-4.00505	5.68935	48.3224	5.19809	38.2326	6.16876	0.27083	2.26307	18.6179	4.5456	20.5417	4.39127	0.07313
7.31164	17.399			4.0568	-3.54545	5.68935	48.5727	5.02702	38.2958	6.98939	0.44318	6.01134	40.7206	4.5456	20.7934	4.39127	0.07313
5.02702	10.4542			2.43491	-2.28157	7.64176	48.792	5.35743	38.3857	3.07585	1.5	7.15585	46.3667	4.69843	13.6906	4.21938	0.07448
5.19809	12.2155			3.07585	-2.88889	6.01134	48.879	5.19809	38.4312			8.33398	49.6686	4.69843	19.5625	4.21938	0.07448
6.49806	15.4375			3.40295	-2.48828	6.01134	49.0208	5.02702	38.7563			9.03459	56.3143	4.69843	18.9451	4.21938	0.07448
6.16876	15.7197			3.87877	-3.82449	6.65092	49.0869	5.19809	38.8104			2.26307	12.4709	4.69843	18.525	5.35743	0.07697
4.0568	7.61944			5.52436	-5.25253	6.16876	49.205	5.35743	39.0786			9.60794	52.9284	4.87414	16.6472	3.87877	0.07697
4.0568	8.775			8.2925	-7.60139	6.01134	49.3409	5.52436	39.1354			2.93023	22.3068	4.87414	19.8201	5.35743	0.07697
3.57646	7.22222			4.5456	-3.79167	6.01134	49.3632	5.19809	39.2321			8.12034	45.5524	4.87414	19.3375	5.35743	0.07697
5.02702	12.6553			4.21938	-2.78571	6.01134	49.725	5.52436	39.3385			2.43491	12.5486	4.87414	21.2206	4.0568	0.07987
5.02702	11.0795			5.83529	-5.89268	6.01134	49.7618	5.19809	39.4495			5.19809	39.7647	5.02702	19.3687	5.35743	0.08125
6.16876	14.6907			5.19809	-4.34221	5.68935	49.8672	4.69843	39.5			2.11715	15.4375	5.02702	20.4931	5.35743	0.08125
4.69843	11.4489			5.19809	-4.93304	6.01134	50.176	5.07199	39.5034			2.11715	16.4531	5.19809	19.5	3.57646	0.09364
5.19809	13.1533			4.0568	-3.90657	6.01134	50.8625	5.35743	39.6127			7.80778	43.8564	5.19809	14.8517	4.87414	0.09364
4.5456	10.6364			6.16876	-5.53157	7.31164	50.892	5.35743	40.1449			8.12034	49.0455	5.19809	23.5625	2.58241	0.0963
5.83529	13.2089			4.5456	-4.72727	6.21832	50.9033	5.52436	40.1818			8.8012	49.3032	5.35743	20.6157	3.87877	0.0964
4.5456	9.95893			7.31164	-7.71465	6.16876	50.9375	5.35743	40.2114			2.76484	21.1634	5.35743	20.5969	4.5456	0.0964
5.02702	11.7191			7.47093	-8.05278	6.16876	51.0859	5.52436	40.2426			3.73293	26.0339	5.35743	20.6285	4.5456	0.0964
3.87877	7.62202			9.74871	-7.125	6.01134	51.1875	5.52436	40.3			2.11715	17.9706	5.35743	21.4697	4.5456	0.09806
4.5456	9.1			5.35743	-5.85985	5.35743	51.3036	5.52436	40.3895			3.73293	25.5787	5.35743	23.899	3.40295	0.09806
3.73293	7.18939			6.81886	-5.24901	6.16876	51.9167	6.01134	40.6701			2.43491	18.4737	5.52436	24.2937	3.40295	0.09806
4.39127	9.27399			3.57646	-4.43182	6.33555	51.9323	6.01134	40.82			4.5456	30.1284	5.52436	17.6042	3.87877	0.09915
2.11715	3.05303			8.45519	-5.82292	5.76278	52.4136	5.52436	41.0119			2.26307	16.3313	5.68935	20.0417	3.57646	0.1
5.35743	12.7045			8.12034	-7.82955	6.49806	52.4353	6.01134	41.4728			2.75875	20.1223	5.68935	18.9912	3.57646	0.1
4.87414	11.2437			3.73293	-2.80172	6.16876	52.5257	6.01134	41.6217			2.11715	17.0625	5.68935	15.4655	4.69843	0.10191
6.66165	15.7412			3.73293	-2.80682	6.49806	52.6036	6.16876	41.7368			2.26307	19.1579	5.68935	24.1288	4.69843	0.10191
2.43491	3.92298			4.0568	-2.74569	6.98939	52.9028	6.01134	41.8383					5.68935	24.5684	4.39127	0.10742
5.68935	11.7989			2.93023	-2.4375	7.15585	53.0263	6.16876	42.492					5.83529	24.9819	4.39127	0.10742
4.21938	9.07547			4.69843	-4.7125	6.49806	53.1568	5.83529	42.5208					5.83529	20.8325	4.87414	0.10951
3.57646	7.375			6.66165	-3.70139	6.16876	53.25	6.16876	42.5455					6.01134	26.78	4.87414	0.10951
4.69843	10.226			6.33555	-5.32188	6.66165	53.3406	6.01134	42.6453					6.01134	20.8684	3.57646	0.11375
6.01134	15.6513			7.47093	-5.95833	6.49806	53.4493	6.01134	42.6562					6.16876	19.9643	3.57646	0.11375
3.73293	8.42045			8.61286	-6.5	6.49806	53.6637	6.01134	42.875					6.16876	25.9097	3.40295	0.11568
4.0568	8.48922			6.16876	-6.24342	6.16876	53.7875	5.68935	43.1708					6.16876	20.7427	2.75875	0.11789
6.33555	15.9381			6.01134	-6.31944	6.16876	53.8958	5.35743	43.2841					6.16876	27.625	2.75875	0.11789
3.57646	7.01705			5.83529	-2.925	6.66165	54	6.66165	43.3333					6.16876	26.3421	2.75875	0.11789
5.02702	10.9811					6.81886	54.8967	6.16876	43.3333					6.33555	26.5571	3.87877	0.11843
3.73293	7.69167					6.81886	55.0179	6.01134	43.4365					6.33555	26.2128	3.57646	0.11843
3.87877	8.00463					6.81886	55.25	6.16876	43.5217					6.33555	27.7266	2.93023	0.11843
4.87414	11.3148					6.98939	55.2869	6.01134	43.7227					6.33555	23.0326	3.87877	0.11875
3.57646	7.43561					6.98939	55.6892	7.31164	43.7273					6.33555	24.875	3.87877	0.11875
4.39127	10.3187					6.66165	55.7598	6.49806	43.7629					6.38908	21.8904	3.87877	0.11875
5.02702	11.2847					6.98939	55.8438	6.33555	44.1797					6.49806	23.8826	3.87877	0.12011
3.73293	7.49597					7.15585	56.0905	6.33555	44.6727					6.49806	18.3182	3.87877	0.12011
3.40295	6.68056					6.98939	56.1133	6.33555	45.0054					6.49806	27.2188	3.87877	0.12011
7.31164	17.5268					6.33555	56.5948	6.66165	45.125					6.66165	24.7135	2.93023	0.12119
5.52436	13.1625					7.15585	56.875	6.49806	45.2903					6.66165	23.4812	3.57646	0.12119
3.57646	7.1175					7.31164	57.4167	6.33555	45.6573					6.81886	26	3.40295	0.12188
4.69843	10.6581					7.47093	58.5	6.66165	45.7031					6.81886	28	3.40295	0.12188
5.19809	12.6225					7.95714	59.1964	6.66165	45.9179					6.98939	27.2482	4.0568	0.12669
5.68935	12.2614					9.10091	60.385	6.33555	46.1094					7.15585	23.8469	4.39127	0.13105
4.0568	8.81439					7.64011	61.0729	6.49806	46.15					7.15585	26.8314	4.39127	0.13105
4.69843	10.3409					7.95714	61.1099	6.33555	46.2083					7.31164	24.2847	4.39127	0.13105
3.57646	7.50126					7.95714	61.538	6.49806	46.2633					7.31164	24.5227	2.93023	0.1322
3.73293	7.64899					8.77153	63.4735	6.66165	46.2879					7.47093	29.25	2.93023	0.1322
2.58241	4.615					8.77153	67.6181	6.81886	46.7381					7.47093	24.0924	3.57646	0.13484
2.26307	3.9					8.77153	69.0147	8.77153	46.75					8.12034	28.7224	3.57646	0.13484
3.40295	7.00884					8.2925	70.1618	8.61286	46.8					8.16681	29.6952	4.0568	0.13542
4.21938	9.28178					9.05644	70.8139	6.49806	46.8079					8.2925	29.8409	4.5456	0.13629
5.52436	11.7689							7.64011	46.875					8.45519	27.628	4.5456	0.13629
3.24612	6.58553							5.68935	47.0089					8.61286	29.5454	4.5456	0.13629
3.73293	7.74583							6.66165	47.2153					8.77153	30.5139	3.40295	0.13701
5.35743	12.4091							6.81886	47.2875					8.93679	34.4062	4.21938	0.1375
2.58241	4.5303							6.81886	47.3281							4.21938	0.1375
6.01134	13.2955							6.81886	47.3571							4.21938	0.1375
3.57646	7.13415							6.81886	47.3712							2.75875	0.13771
3.57646	7.03529							6.81886	47.3895							4.39127	0.13777
3.73293	8.66667							8.77153	47.7344							4.39127	0.13777
4.0568	9.99621							6.98939	47.875							3.73293	0.13813
3.40295	6.56771							7.47093	48.0923							3.73293	0.13813
5.52436	13.2708							6.98939	48.1							3.24612	0.13929
6.33555	13.1326							6.81886	48.1228							3.24612	0.13929
4.12668	7.84948							7.64011	48.125							4.21938	0.14104
7.15585	16.2846							6.98939	48.3068							4.21938	0.14104
3.57646	6.86111							6.98939	48.5063							4.21938	0.1426
6.81886	14.95							6.98939	48.5819							4.0568	0.14322
4.69843	9.65767							6.16876	49.5625							4.21938	0.14625
5.02702	10.5905							7.64011	49.9511							4.21938	0.14625
3.40295	6.75658							7.79484	50.1228							2.58241	0.14873
5.35743	13.3736							7.95714	50.375							3.57646	0.14873
2.75875	5.11236							7.31164	50.4706							3.57646	0.14873
4.87414	10.8764							7.47093	50.4798							3.87877	0.15129
7.95714	18.9397							9.26574	50.9167							3.57646	0.15148
7.95714	17.7847							8.12034	51.3586							4.0568	0.15148
6.99119	15.1817							7.64011	51.4583							3.73293	0.15148
6.33555	14.625							7.79484	51.526							4.0568	0.15438
4.39127	9.26852							7.95714	51.7622							4.0568	0.15438
3.87877	7.70926							7.95714	51.7833							3.57646	0.15708
5.83529	12.5125							8.61286	51.8088							3.57646	0.15708
6.81886	15.7694							8.2925	52							2.75875	0.16525
4.5456	10.2578							8.77153	52.2321							3.07585	0.16957
5.30141	12.1485							7.79484	52.3714							3.07585	0.16957
4.87414	10.5363							8.45519	52.7647							3.57646	0.17076
6.49806	14.8115							8.45519	52.9526							3.07585	0.17627
6.16876	13.3362							8.61286	53.365							2.75875	0.17627
4.39127	11.375							7.64011	53.4896							2.75875	0.17627
3.73293	8.125							8.93679	53.625							2.75875	0.17627
6.01134	12.2008							8.77153	54.2827							3.07585	0.17979
4.39127	12.6518							9.26574	55.0063							3.07585	0.17979
6.81886	15.1065							8.93679	55.3977							3.07585	0.17979
6.82379	15.4683							8.84742	57.6595							3.57646	0.18107
7.15585	15.7288							9.32094	58.2332							3.57646	0.18107
3.24612	6.8869							8.45519	58.5							2.93023	0.18178
6.16876	13.5778							9.03087	58.7054							2.93023	0.18729
4.21938	9.23295							8.93679	58.7167							3.57646	0.19004
6.2271	14.8582							8.45519	59.1443							2.43491	0.19004
4.69843	9.71221															2.43491	0.19004
7.64011	16.25															3.57646	0.19052
5.68935	11.8902															3.57646	0.19052
7.79484	17.625															2.43491	0.1928
5.35743	11.6743															2.75875	0.1928
5.75256	12.9749															2.75875	0.1928
5.68935	12.2831															2.93023	0.195
3.57646	6.97794															2.93023	0.195
7.31164	17.4811															3.24612	0.19825
4.5456	7.87109															3.24612	0.19825
4.39127	9.56944															2.26307	0.19861
3.73293	7.04167															2.26307	0.19861
6.81886	14.9635															2.26307	0.19861
4.69843	9.99375															2.75875	0.20392
7.15585	16.8188															3.40295	0.20642
8.81409	20.5284															3.40295	0.20642
6.16876	13.25															3.40295	0.20642
5.52436	12.5															2.93023	0.21483
3.40295	5.6875															2.75875	0.22237
																2.75875	0.22237
																2.75875	0.22237
																2.93023	0.22634
																2.93023	0.22634
																3.40295	0.2286
																2.93023	0.23686
																2.93023	0.23686
																2.43491	0.24513
																2.43491	0.24513
																2.26307	0.25536
																2.75875	0.2589
																2.75875	0.2589
																2.43491	0.25943
																3.57646	0.26406
																3.24612	0.28537
																3.24612	0.28537
																3.24612	0.28537
																2.75875	0.29674
																2.75875	0.29674
																2.75875	0.29674
																2.43491	0.31217
																2.43491	0.31217
																2.43491	0.31217
																2.26307	0.31761
																2.26307	0.31761
																2.26307	0.31761
																2.43491	0.35208

## Sheet: Figure 2b
y1	y2	y3	y4	y5	y6	y7	y8	y9
2.23065	-0.131867	-3.45619	13.9244	9.86752	-2.98315	9.7866	9.40381	-0.694453
2.31898	-0.116165	-3.96395	16.1718	9.04717	-2.9125	9.9004	9.00329	-0.677805
2.39356	-0.102132	-3.77949	14.1854	11.9006	-3.01805	8.85644	10.0231	-0.704771
2.19649	-0.157018	-3.50886	13.2805	9.0881	-2.74186	8.68481	6.89295	-0.851361
2.72134	-0.114027	-3.61384	16.5126	7.58743	-2.34658	5.62242	8.93745	-0.851361
2.27532	-0.118433	-3.35837	13.9855	12.0014	-2.54631	8.19555	8.97171	-0.627669
2.47753	-0.108756	-3.07589	15.9228	13.0179	-2.99294	9.09352	8.4228	-0.728034
2.57098	-0.114171	-3.26761	17.2049	12.421	-2.83945	9.09763	9.00012	-0.663987
2.41444	-0.097713	-3.19541	18.5938	11.4122	-2.81217	9.18405	7.91356	-0.646247
2.27272	-0.106683	-3.17402	17.9984	13.1226	-2.81763	8.04859	7.15494	-0.670064
2.48573	-0.107118	-3.4259	17.6634	9.87116	-2.82616	9.00221	8.61438	-0.75118
2.63351	-0.128846	-3.47154	19.0613	10.2886	-3.4514	8.774	9.38281	-0.685988
2.63533	-0.127938	-2.77866	18.3019	10.9082	-2.64	9.04998	7.26331	-0.656798
2.50256	-0.131244	-3.01389	16.8629	13.3142	-3.05194	9.29677	8.61309	-0.668872
2.39757	-0.158285	-2.99669	17.4332	13.6763	-2.88002	7.60706	9.22357	-0.668872
2.5276	-0.111177	-3.19284	13.6303	13.2669	-3.07408	9.02574	9.41082	-0.668872
2.37754	-0.10257	-2.83637	18.2754	13.2724	-2.82616	8.48737	7.29058	-0.951864
2.38365	-0.159438	-2.82584	17.3207	13.3409	-2.71708	8.48027	8.53512	-0.951864
2.61437	-0.10997	-3.397	17.9184	13.4011	-2.94139	8.90032	8.96624	-0.663662
2.63307	-0.10364	-3.42556	17.2062	13.1482	-2.90448	5.49796	6.16161	-0.663662
2.5144	-0.100304	-2.50301	17.4832	13.6493	-3.48592	9.14653	6.81295	-0.691052
2.44028	-0.141117	-2.75625	17.5784	11.548	-2.84229	8.5662	6.79648	-0.691052
2.61264	-0.0974105	-2.88191	18.116	10.0391	-2.74086	6.93171	8.48784	-0.691052
2.40295	-0.143017	-3.8406	16.7666	13.6445	-2.80822	4.65551	9.4007	-0.777041
2.78964	-0.0966134	-4.49034	16.4492	13.2904	-2.82781	8.11586	10.0363	-0.777041
2.51511	-0.126066	-2.82659	18.2844	13.7321	-2.91128	9.54596	10.452	-0.686596
2.37105	-0.137432	-3.36382	17.9066	13.8438	-2.90168	8.40534	11.0485	-0.686596
2.38898	-0.128663	-3.15982	14.4636	13.9682	-3.11481	8.87028	7.06211	-0.694644
2.46505	-0.126066	-3.16443	15.5989	13.575	-2.59252	9.02066	9.73635	-0.744985
2.65169	-0.128685	-3.70064	17.7055	12.5578	-3.16301	8.73127	5.52164	-0.673394
2.53194	-0.128776	-3.12978	15.4005	14.6995	-3.11733	8.90476	8.37956	-0.673394
2.57996	-0.137133	-3.45845	17.4565	14.0168	-2.58116	10.0661	8.76227	-0.842161
2.53057	-0.108066	-2.97625	16.6498	13.0739	-3.18614	8.93435	8.41535	-0.842161
2.56022	-0.107395	-2.78359	18.3953	14.6356	-2.61556	7.69826	8.63669	-0.588755
2.64804	-0.128824	-2.81334	15.9418	13.9385	-2.81879	8.61927	8.43504	-0.680641
2.65059		-3.3061	17.9987	14.0059	-3.28447	8.85109	9.71896	-0.680641
2.51727		-3.13629	18.108	14.4597	-2.80541	10.1563	9.85316	-0.680641
2.34937		-3.65538	13.9365	13.7027	-2.36715	10.029	5.89633	-0.695494
2.58713		-3.47991	17.3648	14.0986		9.39709	8.93925	-0.695494
2.54376		-2.89049	17.4238	14.6812		10.0206	8.61931	-0.695494
2.71814		-3.4477	15.9302	14.2756		4.66834	8.40159	-0.593928
2.24908		-3.1765	17.0985	14.0177		8.82144	7.1967	-0.727525
2.50935		-2.93316	17.5568	13.6626		9.1571	8.78963	-0.593928
2.43587		-2.96947	17.566	14.4725		8.73007	8.54735	-0.593928
2.75274		-2.56627	17.7164	13.7524		4.44557	9.49275	-0.703808
2.46397		-3.30819	17.7317	14.5739		11.2877	8.33666	-0.588322
2.56348		-2.90305	18.6731	15.9661		7.05858	8.88622	-0.588322
2.70222		-3.19948	17.9038	14.9219		7.78807	8.1595	-0.734533
2.75351		-3.36329	18.1891	14.2604		8.67356	5.9528	-0.6086
2.62558		-2.98704	15.2425	14.5022		9.49353	10.0881	-0.867586
2.47059		-3.50013	17.6603	14.1253		8.85146	8.46271	-0.69633
2.48878		-3.34489	17.8019	14.5324		8.96098	8.45401	-0.632199
2.58118		-3.39869	17.8622	14.1521		9.08138	8.46862	-0.632199
2.34837		-2.38219	18.3241	14.1775		8.87803	8.85758	-0.629776
2.31534		-3.56407	20.3599	14.2171		8.879	9.9808	-0.747787
2.33042		-2.60994	18.1994	13.2898		8.24198	9.89322	-0.747787
2.42985		-4.13338	17.7734	13.3512		9.14908	6.88239	-0.691907
2.25181		-2.31342	19.5594	14.4922		7.29514	7.77522	-0.723833
2.59693		-3.06751	17.5663	13.6186		8.37673	7.31451	-0.723833
2.56952		-2.87509	18.4467	13.6796		8.22577	5.76832	-0.611265
2.52527		-2.87854	17.6315	13.409		9.21856	9.56765	-0.611265
2.29557		-2.63355	16.6115	13.7684			9.76047	-0.629554
2.30281		-3.2514	16.3027	13.7112			9.7217	-0.629554
2.48176		-3.38823	17.8458	14.4304			7.94223	-0.586469
2.47468		-2.05074	18.7408	13.7326			10.2199	-0.586469
2.46303		-2.8261	17.5181	14.099			7.75064	-0.700687
2.77673		-2.64912	17.9591	14.1035			7.2054	-0.700687
2.63065		-2.48501	18.0422	14.1931			9.63232	-0.717286
2.44498		-3.29187	18.959	15.0435			7.52312	-0.797727
2.68053		-3.40534	19.003	15.9288			10.3325	-0.797727
2.38374		-1.96999	17.7679	13.0985			9.80881	-0.797727
2.44593			17.7283	14.048			9.66385	-0.660944
2.45291			17.7733	14.4231			9.5266	-0.692805
2.43833			17.8593	14.1234			10.13	-0.772396
2.58295			17.476	14.5404			8.25898	-0.660434
2.49007			17.6219	12.1616			8.99335	-0.660434
2.64794			18.4345	13.5631			7.74522	-0.660434
2.50157			17.6779	14.0422			8.40518	-0.658252
2.40519			17.3903	14.2348			6.2369	-0.658252
2.4096			17.7756	14.3648			9.70519	-0.658252
2.53355			19.6215	13.7671			8.53649	-0.767227
2.59752			17.6687	14.1461			8.06689	-0.688168
2.40926			17.5131	14.6194			8.83941	-0.706557
2.54755			17.5408	13.9828			9.58574	-0.706557
2.65933			16.7784	14.063			9.10034	-0.630596
2.37799			15.1558	14.7961			7.69368	-0.594346
2.51822			18.0445	14.4743			8.75998	-0.594346
2.4855			17.3946	14.8347			7.69854	-0.594346
2.50675			17.5325	14.5175			7.78194	-0.746551
2.44251			16.5925	14.201			9.25554	-0.746551
2.41203			17.8122	14.0658			7.48342	-0.665184
2.44815			18.2233	11.1482			8.41042	-0.665184
2.49704			19.551	11.3543			8.67481	-0.616958
2.52651			18.2044	14.7254			8.59983	-0.574035
2.36442				12.7143			7.76885	-0.574035
2.49347				16.6961			8.21665	-0.574035
2.46612				14.5471			8.36715	-0.680355
2.54602				14.2665			9.35965	-0.599271
2.38277				14.2814				-0.599271
2.41366				14.292				-0.599271
2.41349				14.2971				-0.759361
2.38838				14.3038				-0.584329
2.6907				11.4331				-0.584329
2.7844				14.1571				-0.643596
2.37954				13.3887				-0.643596
2.61564				14.2374				-0.694271
2.26969				14.5717				-0.694271
2.26354				13.1256				-0.593869
2.42579				14.3113				-0.593869
2.34413				14.3825				-0.591481
2.36068				14.4095				-0.604757
2.35186				16.541				-0.585911
2.37436				13.7264				-0.585911
2.42985				13.5298				-0.762696
2.71221				13.354				-0.641804
2.42875				14.4721				-0.641804
2.50018				14.1906				-0.608171
2.4982				11.7373				-0.637168
2.36278				13.4109				-0.591837
2.33477				14.2223				-0.621657
2.48823				13.983				-0.587315
2.42871				13.7936				-0.587315
2.36888				13.8003				-0.62774
2.36012				12.8289				-0.62774
2.47238				13.3478				-0.706045
2.54914				12.7349				-0.659362
2.52668				14.2561				-0.659362
2.43596				13.3378				-0.604713
2.45431				13.3941				-0.647094
2.35992				13.287				-0.684719
2.86843				14.8907				-0.684719
2.5586				12.9111				-0.684719
2.24496				13.3284				-0.640662
3.13496				12.8618				-0.640662
2.38201				13.4154				-0.640662
2.42963				14.1912				-0.587359
2.3535				13.6729				-0.587359
2.57742				15.0556				-0.653508
2.39623				14.2164				-0.643169
2.51592				14.3594				-0.572258
2.56509				15.2485				-0.699604
2.36253								-0.699604
2.27133								-0.571458
2.31766								-0.571458
2.39176								-0.693935
2.41941								-0.652729
2.46741								-0.652729
2.38152								-0.628696
2.37381								-0.628696
2.52772								-0.589493
2.06719								-0.589493
2.49152								-0.705607
2.29439								-0.705607
2.36252								-0.705607
2.4176								-0.631194
2.49527								-0.560189
2.42867								-0.560189
2.34696								-0.560189
2.4867								-0.591479
2.1451								-0.595485
								-0.595485
								-0.595485
								-0.569879
								-0.569879
								-0.521784
								-0.550126
								-0.550126
								-0.58624
								-0.58624
								-0.584777
								-0.524771
								-0.524771
								-0.556805
								-0.447654
								-0.43469
								-0.43469
								-0.43469
								-0.451519
								-0.451519
								-0.451519
								-0.448265
								-0.448265
								-0.448265
								-0.452213
								-0.452213
								-0.452213
								-0.366126

## Sheet: Figure 2c
x1	y1	err1	y2	err2	y3	err3
10	2.5	0.14	17.36	1.34	8.53	1.31
30	-0.12	0.02	12.29	1.22	8.53	1.14
100	-3.14	0.45	-2.88	0.25	-0.64	0.09

## Sheet: Figure 2d
x1	y1	x2	y2	x3	y3
1.9345	0.06768	1.27399	6.14007	3.73293	-14.8155
2.58241	0.08207	1.27399	5.47909	3.87877	-16.5569
2.58241	0.08207	1.7711	10.0802	4.0568	-17.0824
2.58241	0.23213	2.49293	16.0313	4.5456	-19.9629
2.75875	0.06964	2.81309	15.3128	4.69843	-21.4205
2.75875	0.07341	2.93023	24.4707	4.87414	-21.4897
2.75875	0.23329	2.93023	25.3695	4.87414	-22.1898
2.75875	0.17859	2.98003	20.5635	4.87414	-21.4764
2.93023	0.08207	3.28347	19.2836	4.87414	-21.5771
3.07585	0.05191	3.40295	31.3285	4.87414	-20.6254
3.07585	0.15133	3.40295	28.5888	5.02702	-22.7995
3.24612	0.14773	3.57646	31.0087	5.02702	-22.7274
3.24612	0.05191	3.57646	25.9269	5.02702	-23.211
3.24612	0.13234	3.57646	32.0825	5.19809	-24.8303
3.24612	0.20303	3.73293	34.9709	5.35743	-21.6119
3.24612	0.07341	3.73293	27.5366	5.35743	-24.8665
3.24612	0.14681	3.87877	35.2294	5.35743	-23.884
3.24612	0.2879	3.87877	35.0164	5.52436	-24.2182
3.24612	0.23358	3.87877	35.8989	5.52436	-25.442
3.40295	0.07341	3.91653	27.4357	5.52436	-25.5196
3.40295	0.14864	3.96984	28.8682	5.52436	-25.4201
3.57646	0.11607	3.98148	27.7758	5.52436	-24.7946
3.57646	0.11607	4.08057	33.2556	5.68935	-25.875
3.57646	0.06964	4.11546	30.0614	5.68935	-25.273
3.57646	0.08207	4.21938	36.9701	5.83529	-26.8847
3.57646	0.0367	4.21938	39.2037	5.83529	-26.9367
3.57646	0.05191	4.21938	31.3397	5.83529	-26.2463
3.73293	0.08839	4.21938	39.1619	5.83529	-27.3853
3.73293	0.18056	4.21938	28.779	6.01134	-26.9354
3.73293	0.09571	4.21938	32.0039	6.01134	-27.8059
3.73293	0.04643	4.22536	32.5345	6.01134	-28.1975
3.73293	0.15485	4.35474	32.6989	6.01134	-25.2939
3.73293	0.20303	4.38936	33.5169	6.16876	-28.3052
3.87877	0.14864	4.39127	35.5626	6.16876	-28.5536
3.87877	0.1149	4.41229	31.7601	6.16876	-28.7472
3.87877	0.09285	4.43036	32.5214	6.16876	-29.3025
3.87877	0.08207	4.5456	38.675	6.16876	-27.0959
3.87877	0.14864	4.5456	34.6722	6.16876	-27.9501
4.0568	0.15572	4.5456	43.1364	6.16876	-27.0509
4.0568	0.09984	4.5613	33.7397	6.33555	-29.1626
4.0568	0.23038	4.61445	37.1971	6.33555	-28.1014
4.0568	0.0367	4.69843	41.7369	6.49806	-29.1943
4.0568	0.13234	4.69843	35.499	6.49806	-30.2937
4.21938	0.10381	4.69843	44.3302	6.49806	-29.1449
4.21938	0.18352	4.69843	33.3977	6.49806	-32.2323
4.21938	0.22022	4.69843	29.4232	6.49806	-29.6416
4.21938	0.13234	4.69843	42.0185	6.66165	-30.0999
4.21938	0.0837	4.70201	35.2802	6.66165	-29.0875
4.21938	0.06566	4.71808	36.2911	6.81886	-30.7832
4.21938	0.0837	4.75537	37.7985	6.81886	-30.0219
4.21938	0.08839	4.78534	38.0251	6.81886	-30.7994
4.21938	0.26314	4.82994	36.8314	6.81886	-30.6692
4.21938	0.0367	4.86723	39.1212	6.81886	-27.3545
4.21938	0.06964	4.87414	48.0975	6.98939	-30.8493
4.39127	0.06768	4.87414	37.064	6.98939	-31.4464
4.39127	0.02321	4.91794	36.3599	6.98939	-33.15
4.39127	0.08207	4.95541	38.6792	7.15585	-31.2022
4.39127	0.13234	4.97405	38.5979	7.15585	-32.1739
4.39127	0.16414	5.01865	39.8387	7.31164	-31.8735
4.39319	0.13506	5.02702	43.8184	7.31164	-31.831
4.43321	0.04434	5.02702	46.084	7.47093	-32.7143
4.5456	0.06566	5.02786	35.0608	7.79484	-35.1594
4.5456	0.0837	5.15096	39.8536	7.79484	-34.3922
4.5456	0.13928	5.15178	39.6028	7.79484	-35.1068
4.5456	0.02321	5.20133	41.8387	8.12034	-36.1324
4.5456	0.05918	5.25601	37.9324	8.12034	-34.3057
4.5456	0.10714	5.35743	45.1069	8.45519	-36.9202
4.5456	0.16496	5.35979	39.0522	8.45519	-36.2939
4.54652	0.1673	5.38483	40.9772	8.45519	-37.1946
4.54837	0.0676	5.44771	42.5978	8.61286	-35.6551
4.69843	0.1195	5.51369	41.4273	8.77153	-36.1329
4.69843	0.0367	5.52436	42.0183	8.93679	-37.2164
4.69843	0.06566	5.52436	46.1546	8.93679	-40.5197
4.69843	0.1051	5.52969	42.5906	8.93679	-35.7033
4.69843	0.17137	5.68935	42.7967	8.93679	-38.0132
4.69843	0.17137	5.68935	43.2027	8.93679	-37.1436
4.69843	0.21338	5.68935	39.52	9.00849	-37.0827
4.71095	0.12961	5.72177	42.1426	9.10091	-41.7286
4.87414	0.11836	5.76351	47.4496	9.10091	-37.2011
4.87414	0.16496	5.83529	40.4816	9.10091	-37.2276
4.87414	0.0837	5.8755	48.6889	9.26574	-38.0714
4.87414	0.09571	6.01134	45.0068	9.42413	-39.1037
4.87414	0.12501	6.01134	41.2751
4.87414	0.17755	6.03786	45.8484
4.87414	0.10381	6.16876	44.655
4.87414	0.11607	6.16876	39.8668
4.87414	0.17448	6.33555	47.6334
4.87414	0.18715	6.62939	49.7856
5.02702	0.13234	6.66165	45.9866
5.02702	0.19142	6.81886	47.2961
5.02702	0.05918	6.98939	47.6436
5.02702	0.09571	6.99721	49.3725
5.02702	0.13234	7.16055	49.8347
5.02702	0.13535	7.38488	51.2645
5.02702	0.14773	7.47093	49.568
5.02702	0.19969
5.02702	0.02321
5.19809	0.19833
5.19809	0.13131
5.19809	0.11836
5.19809	0.16496
5.19809	0.18715
5.19809	0.17137
5.19809	0.21401
5.19809	0.1195
5.35743	0.09571
5.35743	0.0367
5.35743	0.19969
5.52436	0.14681
5.52436	0.07341
5.52436	0.02321
5.52436	0.0367
5.52436	0.04924
5.52436	0.15572
5.52436	0.21401
5.68935	0.15485
5.68935	0.02321
5.68935	0.1282
5.83529	0.15485
5.83529	0.1813
5.83529	0.0367
6.01134	0.24839
6.01134	0.05918
6.16876	0.18715
6.16876	0.03283
6.16876	0.19833
6.16876	0.21401
6.16876	0.24401
6.33555	0.21899
6.33555	0.22862
6.49806	0.06964
6.49806	0.1195
6.49806	0.13535
6.49806	0.25482
6.66165	0.02321
6.81886	0.02321
6.98939	0.18352
7.15585	0.23038
7.64011	0.29545

[truncated: 8 more sheets: Figure 3a, Figure 3b, Figure 3c, Figure 3d, Figure 4a, Figure 4b, Figure 4c, Figure 4f]
